# Supplementary material for: Perioperative Techniques for the Use of Botulinum Toxin in Overactive Bladder: Results of a Multinational Online Survey of Urogynecologists in Germany, Austria, and Switzerland
Source: J Clin Med. 2023 Feb 12;12(4):1462. doi: 10.3390/jcm12041462 (PMC9964329; doi:10.3390/jcm12041462)
Supplement: Supplementary file 1 [file jcm-12-01462-s001.zip]

Archive with 1 entries (1 files):
- jcm-2182477-supplementary.pdf
